# Supplementary material for: Reforming China’s Rare Disease Security System: Risk Management Perspectives and a Dedicated Insurance Innovation
Source: Healthcare (Basel). 2025 Aug 31;13(17):2178. doi: 10.3390/healthcare13172178 (PMC12428342; doi:10.3390/healthcare13172178)
Supplement: Supplementary file 1 [file healthcare-13-02178-s001.zip › Table S1.xlsx]

## Sheet: Sheet1
	Policy source of the outpatient reimbursement ceiling for urban employees' basic medical insurance
General Outpatient Reimbursement Cap (CNY)	Reimbursement Cap Range (CNY)	Capital City	Document Title	Source Link
1500	≤3,000	Changsha	Implementation Rules for Changsha's Employee Basic Medical Insurance Outpatient Cost-Sharing Mechanism	http://www.changsha.gov.cn/zfxxgk/zfwjk/szfbgt/202208/t20220808_10723783.html
1800	≤3,000	Nanchang	Circular on Issuing Nanchang's Employee Basic Medical Insurance Outpatient Cost-Sharing Mechanism Rules	http://www.nc.gov.cn/ncszf/zctj/202207/309879ed71234ce4834616ce41507597.shtml
1800	≤3,000	Zhengzhou	Provisional Rules for Zhengzhou's Employee Basic Medical Insurance Outpatient Cost-Sharing Mechanism	https://public.zhengzhou.gov.cn/D0105Y/6481125.jhtml
2000	≤3,000	Changchun	Notice on Establishing the Outpatient Cost-Sharing Mechanism under the Employee Basic Medical Insurance Program	http://zwgk.changchun.gov.cn/zcbm/sylbzj/ybjxxgkml/202212/t20221219_3099792.html
2000	≤3,000	Chengdu	Circular on Issuing Chengdu's Implementation Rules for the Outpatient Cost-Sharing Mechanism under the Employee Basic Medical Insurance Program	https://www.chengdu.gov.cn/gkml/cdsrmzfbgt/xzgfxwj/1635125979846287360.shtml
2000	≤3,000	Guiyang	Circular on Issuing the Implementation Plan for Guiyang-Gui'an's Employee Basic Medical Insurance Outpatient Cost-Sharing Mechanism	https://www.guiyang.gov.cn/zwgk/gzhgfxwjsjk/gfxwjsjk/szf/202312/t20231227_83410831.html
2000	≤3,000	Nanning	Notice on Adjusting Guangxi's General Outpatient Pooling Policy under the Employee Basic Medical Insurance Program	https://www.nanning.gov.cn/ggfw/bmfw/shbx/zcwj/t6008426.html
2000	≤3,000	Xi'an	Implementation Rules for Xi'an's Employee Basic Medical Insurance Outpatient Cost-Sharing Mechanism	http://ybj.xa.gov.cn/zcfg/zcwj/bmwj/63ad43fef8fd1c4c213345e2.html
2000	≤3,000	Xining	Circular on Issuing Implementation Measures for Qinghai's Employee Basic Medical Insurance Outpatient Cost-Sharing Mechanism	http://swt.qinghai.gov.cn/zf/fd/zc/gz/202111/t20211116_187523_wap.html
2500	≤3,000	Haikou	Notice from Hainan Healthcare Security Bureau on Adjusting General Outpatient Benefits under Hainan's Urban Employee Basic Medical Insurance	https://ybj.hainan.gov.cn/xxgk/tzgg/202412/t20241230_3795898.html
2500	≤3,000	Lanzhou	Implementation Rules for Lanzhou's Employee Basic Medical Insurance Outpatient Cost-Sharing Mechanism	https://www.lanzhou.gov.cn/art/2022/8/22/art_15334_1162555.html
2500	≤3,000	Shijiazhuang	Notice on Issuing Implementation Rules for the Outpatient Cost-Sharing Mechanism under Shijiazhuang's Employee Basic Medical Insurance	https://ylbzj.sjz.gov.cn/columns/f957ae1f-5a76-4671-b3db-e1cbd610e191/202201/04/249a3348-b6e1-4330-89fd-8a830f1089ff.html
2500	≤3,000	Taiyuan	Notice on Improving the General Outpatient Cost-Sharing Mechanism under the Employee Basic Medical Insurance Scheme	http://ybj.shanxi.gov.cn/xxfb/xxgkml/202405/t20240529_9576224.html
3000	≤3,000	Chongqing	Circular on Issuing Chongqing's Implementation Rules for the Outpatient Cost-Sharing Mechanism under the Employee Basic Medical Insurance Program	https://ylbzj.cq.gov.cn/zwgk_535/zfxxgkml/zcwj_291934/gfxwj/202401/t20240111_12812377.html
3000	≤3,000	Harbin	Circular on Issuing the Implementation Plan for the Outpatient Cost-Sharing Mechanism under Harbin's Employee Basic Medical Insurance	https://www.harbin.gov.cn/haerbin/c104532/202207/c01_64861.shtml
3000	≤3,000	Lhasa	Implementation Measures for Establishing the Outpatient Cost-Sharing Mechanism under Employee Basic Medical Insurance	https://www.xizang.gov.cn/gjbs/xxgk/202201/t20220118_280217.html
3500	3,001-6,000	Wuhan	Implementation Rules for Wuhan's Employee Basic Medical Insurance Outpatient Cost-Sharing Mechanism	https://ybj.wuhan.gov.cn/bmdt/zgylbxmztc/202302/t20230201_2142810.shtml
4000	3,001-6,000	Hefei	Notice on Further Optimizing the Outpatient Pooling Policy for Employee Basic Medical Insurance	https://ybj.hefei.gov.cn/public/5921/109460026.html
4000	3,001-6,000	Urumqi	Circular on Issuing Implementation Measures for Employee Basic Medical Insurance Outpatient Cost-Sharing Mechanism in Xinjiang	https://www.urumqi.gov.cn/wlmqs/c119367/202407/17e38a02944d40b4a0a79b590f02ef7f.shtml
4000	3,001-6,000	Yinchuan	Implementation Measures for Ningxia's Employee Basic Medical Insurance Outpatient Cost-Sharing Mechanism	https://ylbz.nx.gov.cn/zfxxgk/fdzdgknr/xzgfxwj/202409/t20240914_4659046.html
5000	3,001-6,000	Hohhot	Implementation Rules for Hohhot's Employee Basic Medical Insurance Outpatient Cost-Sharing Mechanism	http://www.huhhot.gov.cn/bmxxgk/szfzcbm/szfbgs/fdzdgknr/gzxzgfxwj/xzgfxwj/202207/t20220728_1324570.html
6000	3,001-6,000	Guangzhou	Notice on Scope and Standards for General Outpatient Coverage by Guangzhou's Employee Medical Insurance Pooling Fund	https://www.gz.gov.cn/hdjlpt/yjzj/answer/19644
6000	3,001-6,000	Jinan	Policy Measures for Further Improving the Cost-Sharing Mechanism under the Employee Basic Medical Insurance Scheme	http://www.jinan.gov.cn/art/2022/12/30/art_2610_4935739.html
6000	3,001-6,000	Kunming	Circular on Issuing Kunming's Implementation Rules for the Employee Basic Medical Insurance Outpatient Cost-Sharing Mechanism	https://www.km.gov.cn/c/2022-03-30/4360106.shtml
9000	6,001-20,000	Tianjin	Implementation Measures for Improving the Employee Basic Medical Insurance Outpatient Cost-Sharing Mechanism	https://www.tj.gov.cn/zwgk/szfwj/tjsrmzfbgt/202112/t20211231_5768465.html
10800	6,001-20,000	Nanjing	Implementation Measures for Nanjing's Employee Basic Medical Insurance Outpatient Cost-Sharing Mechanism	https://ybj.nanjing.gov.cn/ztzl/djpb/202211/t20221110_3749516.html
12000	6,001-20,000	Shenyang	Implementation Rules for Shenyang's Employee Basic Medical Insurance Outpatient Cost-Sharing Mechanism	https://ybj.shenyang.gov.cn/zwgk/zc/xzgfxwj/202501/t20250117_4798298.html
30000	>20,000	Fuzhou	2025 Benefit Standards for the Fujian Provincial Employee Basic Medical and Maternity Insurance Scheme	https://ybj.fujian.gov.cn/ztzl/ybzx/fwzn/202502/t20250206_6711734.htm
No Cap	>20,000	Beijing	Notice on Adjusting Employee Basic Medical Insurance Policies	https://ybj.beijing.gov.cn/zwgk/2024zcwj/202406/t20240619_3720430.html
No Cap	>20,000	Hangzhou	Regulations on Basic Medical Insurance in Hangzhou	https://www.hzsc.gov.cn/art/2018/1/23/art_1229354257_1735730.html
No Cap	>20,000	Shanghai	Circular on the Issuance of the Implementation Rules for the Shanghai Employee Basic Medical Insurance Regulations	http://service.shanghai.gov.cn/xingzhengwendangkujyh/XZGFDetails.aspx?docid=REPORT_NDOC_007004

## Sheet: Sheet2
	Policy source of the outpatient reimbursement ceiling for urban and rural residents' basic medical insurance
General Outpatient Reimbursement Cap (CNY)	Reimbursement Cap Range (CNY)	Capital City	Document Title	Source Link
100	≤500	Taiyuan	Notice on Further Enhancing Urban and Rural Resident Medical Insurance Policies	https://www.taiyuan.gov.cn/gfxwj/20170930/1057781.html
130	≤500	Lanzhou	Lanzhou Basic Medical Security Policy Guide	https://ybj.lanzhou.gov.cn/col/col25729/index.html
150	≤500	Zhengzhou	Zhengzhou's Urban and Rural Resident Basic Medical Insurance Policy Guidelines	https://chs.zhengzhou.gov.cn/tzgg/6029184.jhtml
200	≤500	Chengdu	Policy Interpretation on Enhancing Outpatient Pooling under the Urban and Rural Resident Medical Insurance Program	https://cdyb.chengdu.gov.cn/gkml/zcjd/1613193350332182528.shtml
200	≤500	Harbin	Guidelines on Establishing the Urban and Rural Resident Basic Medical Insurance System	https://www.harbin.gov.cn/haerbin/c104531/201709/c01_64624.shtml
200	≤500	Shijiazhuang	Notice on Adjustments to General Outpatient Policies under Shijiazhuang Resident Basic Medical Insurance Scheme	https://ylbzj.sjz.gov.cn/columns/9db1ba83-c984-456a-898a-5f3ee9fe1f63/202406/04/3cdb86b2-91b0-4200-bfbc-8835682aa20e.html
200	≤500	Xi'an	Provisional Measures for General Outpatient Pooling under Xi'an's Urban and Rural Resident Basic Medical Insurance	https://xa.bendibao.com/live/2020128/80597.shtm
300	≤500	Haikou	Administrative Measures for General Outpatient Pooling under Hainan's Urban and Rural Resident Basic Medical Insurance	http://ybj.haikou.gov.cn/hksybj/tzgg/202006/6645476117044baea51015d2f9e9d960.shtml
300	≤500	Nanchang	Trial Measures for General Outpatient Pooling under Nanchang Resident Basic Medical Insurance Scheme	http://www.nc.gov.cn/ncszf/qtygwj/202104/7063cfb177394bbb8d24a4e0cf97d21a.shtml
300	≤500	Nanning	Implementation Measures for Guangxi's Urban and Rural Resident Basic Medical Insurance	http://ybj.gxzf.gov.cn/zfxxgkzl/zcfg/zcfg_9912/gzbf/t19576164.shtml
300	≤500	Xining	Circular on the Issuance of the Pilot Work Plan for General Outpatient Pooling under Qinghai Resident Basic Medical Insurance Scheme	http://rst.qinghai.gov.cn/zxzx/zxgb/query/7232.html
380	≤500	Yinchuan	Notice from Ningxia Tax Authority on Enhancing Urban and Rural Resident Medical Security Work in 2024	http://ningxia.chinatax.gov.cn/art/2024/9/23/art_10986_347725.html
400	≤500	Kunming	Circular on Issuing Kunming's Urban and Rural Resident Basic Medical Insurance Implementation Measures	https://www.km.gov.cn/c/2012-08-27/3775225.shtml
400	≤500	Lhasa	Implementing Opinions on Autonomous Region-Level Consolidation of the Tibet Resident Basic Medical Insurance Scheme	https://www.xizang.gov.cn/zwgk/xxfb/zfwj/202305/t20230524_357057.html
400	≤500	Wuhan	Circular on the Issuance of the Implementation Rules for Wuhan Resident Basic Medical Insurance Scheme	https://www.wuhan.gov.cn/zwgk/xxgk/zfwj/gfxwj/202003/t20200316_973309.shtml
500	≤500	Chongqing	Measures for General Outpatient Pooling in Chongqing's Urban and Rural Resident Basic Medical Insurance	https://ylbzj.cq.gov.cn/zwgk_535/zfxxgkml/zcwj_291934/gfxwj/202012/t20201218_8669119.html
500	≤500	Guiyang	Notice on Adjusting Annual Payment Limits for General Outpatient Pooling under the Urban and Rural Resident Medical Insurance Program	https://www.guiyang.gov.cn/zwgk/gzhgfxwjsjk/gfxwjsjk/sylbzj_5816337/202312/t20231229_83423915.html
500	≤500	Urumqi	Circular on Issuing Implementation Measures for Urumqi's Urban and Rural Resident Basic Medical Insurance	http://www.urumqi.gov.cn//wlmqs/c119063/201510/93a7004cfab84ab29db2b1d04829688e.shtml
600	501-1000	Guangzhou	Circular on Issuing Guangzhou's Urban and Rural Resident Basic Medical Insurance Measures	http://www.gd.gov.cn/zwgk/wjk/zcfgk/content/post_2726623.html
600	501-1000	Jinan	2025 Basic Outpatient Benefits under Jinan Resident Basic Medical Insurance Scheme	https://ybj.jinan.gov.cn/art/2025/2/12/art_80598_4771493.html
600	501-1000	Shenyang	Implementation Rules for Shenyang's Urban and Rural Resident Basic Medical Insurance	https://ybj.shenyang.gov.cn/zwgk/fdzdgknr/bmwj/202202/t20220217_2712613.html
800	501-1000	Changsha	Implementation Rules for General Outpatient Pooling under Changsha's Urban and Rural Resident Basic Medical Insurance	http://www.changsha.gov.cn/zfxxgk/zfwjk/gdwxtwj/201804/t20180417_2211588.html
800	501-1000	Fuzhou	2024 Policy Guide for the Fuzhou Resident Basic Medical Insurance Scheme	https://www.fuzhou.gov.cn/nrrh/fzsylbzj/202310/t20231011_4695834.htm
1000	501-1000	Changchun	Implementation Measures for Changchun's Urban and Rural Resident Basic Medical Insurance	http://ccyb.changchun.gov.cn/zcfg/zcfg/202001/t20200119_2074546.html
2000	1001-3000	Hefei	Brief on the Hefei Resident Basic Medical Insurance Policy	https://www.hfyaohai.gov.cn/public/16111/111000000.html
2400	1001-3000	Hohhot	Implementation Measures for the Outpatient Pooling System in Hohhot's Urban and Rural Resident Basic Medical Insurance	http://www.huhhot.gov.cn/bmxxgk/szfzcbm/sylbzj_22432/fdzdgknr_25424/bmgk/202205/t20220531_1292098.html
2900	1001-3000	Nanjing	Implementation Rules for Nanjing's Urban and Rural Resident Basic Medical Insurance Program	https://ybj.nanjing.gov.cn/gkml/201903/t20190325_1475875.html
3000	1001-3000	Beijing	Implementation Rules for Beijing's Urban and Rural Resident Basic Medical Insurance Program	https://ybj.beijing.gov.cn/zwgk/2024zcwj/202406/t20240612_3710806.html
5000	>3000	Tianjin	Circular on Strengthening Financing and Benefit Coverage of Basic Medical Insurance	https://ylbz.tj.gov.cn/xxgk/zcfg/ybjwj/202403/t20240321_6567455.html
No Cap	>3000	Hangzhou	Regulations on Basic Medical Insurance in Hangzhou	https://www.zj.gov.cn/zjservice/item/detail/lawtext.do?outLawId=ac841f41-1c9c-45be-af23-aaffdc14ac72
No Cap	>3000	Shanghai	Shanghai Resident Basic Medical Insurance Regulations	https://www.shanghai.gov.cn/202203bgtwj/20220210/bfd3fc5cc5d14c96a7fcf89cda8f1926.html
